# Supplementary material for: Differences in Ear Rot Resistance and Fusarium verticillioides-Produced Fumonisin Contamination Between Polish Currently and Historically Used Maize Inbred Lines
Source: Front Microbiol. 2019 Mar 18;10:449. doi: 10.3389/fmicb.2019.00449 (PMC6431649; doi:10.3389/fmicb.2019.00449)
Supplement: Supplementary Table 1 — 1. Table of relevant maize accession numbers with indexes and barcodes used, which allow to de-multiplexing NGS resultant sequences. 2. Link to the cloud with raw resultant sequencing data, which is available for everyone after logging to BaseSpace Cloud. [file Table_1.xlsx]

## Sheet: Arkusz1
	Indexes and barcodes used to multiplexed maizes' DNA libraries
		barcode1	barcode2	barcode3	barcode4	barcode5	barcode6	barcode7	barcode8
	sequence 5'->3'	AACT	CCAAG	TTGCAA	GGTGCCA	AACAACGT	CCACCATG	TTGTTGCA	CGTGGTAA
	Illumina Index 1	NTC*	43F	4F	11IDT	21IDT	30IDT	39L	49L
	Illumina Index 3	NTC	32SSS	45SSS	24S/S/I	44S/I	10UN	23UN	54D
	Illumina Index 7	NTC	67D	58F	96F
		*) NTC- no-template control
	link to get row sequencing data on Illumina BaseSpace SequenceHub
	https://basespace.illumina.com/s/N4ASvYP9wQIy
